# Supplementary material for: Compositional Shifts in the Mycobiota of ‘Shine Muscat’ Grape (Vitis labruscana Baily × V. vinifera L.) Bunches During Cold Storage at Different Temperatures
Source: Foods. 2025 Mar 27;14(7):1169. doi: 10.3390/foods14071169 (PMC11988345; doi:10.3390/foods14071169)
Supplement: Supplementary file 1 [file foods-14-01169-s001.zip]

Archive with 1 entries (1 files):
- foods-3489557-supplementary.pdf
